# Supplementary material for: Transparency of COVID-19-Related Research in Dental Journals
Source: Front Oral Health. 2022 Apr 6;3:871033. doi: 10.3389/froh.2022.871033 (PMC9019132; doi:10.3389/froh.2022.871033)
Supplement: Supplementary file 2 [file Data_Sheet_1.CSV]

Keyword
COVID-19
COVID
COVID19
COVID2019
COVID 2019
Wuhan coronavirus
coronavirus 19
SARS CoV-2
SARS-coronavirus-2
Sars-coronavirus
SARS-like coronavirus
SARS-CoV-2
SARS-CoV2
SARSCoV2
SARSCoV-2
SARS coronavirus 2
2019 nCoV
2019nCoV
2019-novel CoV
nCov 2019
nCov 19
nCov19
nCov2019
severe acute respiratory syndrome coronavirus 2
novel coronavirus
novel corona virus
novel coronavirus disease
novel corona virus disease
corona virus disease 2019
coronavirus disease 2019
novel coronavirus pneumonia
novel corona virus pneumonia
severe acute respiratory syndrome coronavirus 2
COVID-19 Vaccines
COVID-19 Testing
SARS-CoV-2 Testing
COVID-19 serotherapy
